# Supplementary material for: Flow Simulation and Gradient Printing of Fluorapatite- and Cell-Loaded Recombinant Spider Silk Hydrogels
Source: Biomolecules. 2022 Oct 3;12(10):1413. doi: 10.3390/biom12101413 (PMC9599405; doi:10.3390/biom12101413)
Supplement: Supplementary file 1 [file biomolecules-12-01413-s001.zip]

Archive with 2 entries (2 files):
- biomolecules-1907633-supplementary.pdf
- Supporting Information_VideoS1.mp4
